# Supplementary material for: Characterization of Serum Cytokine Patterns in Frequent-Exacerbation Asthma: Implications for Phenotyping and Management
Source: Adv Respir Med. 2024 Dec 17;92(6):538–47. doi: 10.3390/arm92060047 (PMC11673841; doi:10.3390/arm92060047)
Supplement: Supplementary file 1 [file arm-92-00047-s001.zip]

Archive with 1 entries (1 files):
- arm-3324576-supplementary.pdf
